# Supplementary material for: Active packaging coating based on Lepidium sativum seed mucilage and propolis extract: Preparation, characterization, application and modeling the preservation of buffalo meat
Source: PLoS One. 2024 Oct 9;19(10):e0311802. doi: 10.1371/journal.pone.0311802 (PMC11463836; doi:10.1371/journal.pone.0311802)
Supplement: S1 Data — (XLSX) [file pone.0311802.s001.xlsx]

## Sheet: Sheet1
0	99.34	0.21
10	90.24	1.33
25	75.01	1.24
50	57.12	0.95
100	38.41	1.02
200	13.93	0.57
											94.1389

## Sheet: 10
			DDA										Bacteria	Conc	Disc
			32	64	128	256	512						L. innocua	32	6.24	6.16
		L. innocua	6.2	6.6	7.7	9.5	12.9						S. aureus	32	6	6
		S. aureus	6	6.2	7.7	9.8	12.6						E. coli	32	6	6
		E. coli	6	6.7	7.8	9.1	11.2						S. typhi	32	6	6
		S. typhi	6	6.7	8.3	10.1	11.7						P. aeruginosa	32	6	6
		P. aeruginosa	6	6.2	7.4	9.5	11.7						B. cereus	32	6.1	6.1
		B. cereus	6.1	6.9	8	10	12.2						L. innocua	64	6.7	6.5
			0.04	0.1	0.18	0.15	0.41						S. aureus	64	6.22	6.18
			0	0.02	0.44	0.5	0.11						E. coli	64	6.9	6.5
			0	0.2	0.33	0.29	0.2						S. typhi	64	6.95	6.45
			0	0.25	0.21	0.41	0.25						P. aeruginosa	64	6.33	6.07
			0	0.13	0.47	0.18	0.23						B. cereus	64	7.02	6.78
			0	0.12	0.13	0.27	0.43						L. innocua	128	7.88	7.52
													S. aureus	128	8.14	7.26
													E. coli	128	8.13	7.47
													S. typhi	128	8.51	8.09
													P. aeruginosa	128	7.87	6.93
													B. cereus	128	8.13	7.87
													L. innocua	256	9.65	9.35
													S. aureus	256	10.3	9.3
													E. coli	256	9.39	8.81
													S. typhi	256	10.51	9.69
													P. aeruginosa	256	9.68	9.32
													B. cereus	256	10.27	9.73
													L. innocua	512	13.31	12.49
													S. aureus	512	12.71	12.49
													E. coli	512	11.4	11
													S. typhi	512	11.95	11.45
													P. aeruginosa	512	11.93	11.47
													B. cereus	512	12.63	11.77
													L. innocua	32	6.16
													S. aureus	32	6
													E. coli	32	6
													S. typhi	32	6
													P. aeruginosa	32	6
													B. cereus	32	6.1
													L. innocua	64	6.5
													S. aureus	64	6.18
													E. coli	64	6.5
													S. typhi	64	6.45
													P. aeruginosa	64	6.07
													B. cereus	64	6.78
													L. innocua	128	7.52
													S. aureus	128	7.26
													E. coli	128	7.47
													S. typhi	128	8.09
													P. aeruginosa	128	6.93
													B. cereus	128	7.87
													L. innocua	256	9.35
													S. aureus	256	9.3
													E. coli	256	8.81
													S. typhi	256	9.69
													P. aeruginosa	256	9.32
													B. cereus	256	9.73
													L. innocua	512	12.49
													S. aureus	512	12.49
													E. coli	512	11
													S. typhi	512	11.45
													P. aeruginosa	512	11.47
													B. cereus	512	11.77

## Sheet: 11
			WDA										Bacteria	Conc	WDA
			32	64	128	256	512						L. innocua	32	6.64	6.36
		L. innocua	6.5	7.2	9.4	11.3	15.5						S. aureus	32	6.12	5.88
		S. aureus	6	6.7	8.8	11.3	15.2						E. coli	32	6.3	6.1
		E. coli	6.2	6.8	8.1	10.3	14.6						S. typhi	32	6.72	6.48
		S. typhi	6.6	7.9	9.2	13.9	15						P. aeruginosa	32	6.11	5.89
		P. aeruginosa	6	6.7	8.9	11.7	18.5						B. cereus	32	6.6	6.6
		B. cereus	6.5	7.4	9.8	12	18						L. innocua	64	7.41	6.99
			0.14	0.21	0.35	0.45	0.71						S. aureus	64	6.82	6.58
			0.12	0.12	0.14	0.61	0.31						E. coli	64	6.95	6.65
			0.1	0.15	0.13	1.29	0.21						S. typhi	64	8.02	7.78
			0.12	0.12	0.25	0.11	0.66						P. aeruginosa	64	6.93	6.47
			0.11	0.23	0.27	0.78	1.51						B. cereus	64	8.35	6.45
			0.1	0.95	1.83	2.2	2.4						L. innocua	128	9.75	9.05
													S. aureus	128	8.94	8.66
													E. coli	128	8.23	7.97
													S. typhi	128	9.45	8.95
													P. aeruginosa	128	9.17	8.63
													B. cereus	128	11.63	7.97
													L. innocua	256	11.75	10.85
													S. aureus	256	11.91	10.69
													E. coli	256	11.59	9.01
													S. typhi	256	14.01	13.79
													P. aeruginosa	256	12.48	10.92
													B. cereus	256	14.2	9.8
													L. innocua	512	16.21	14.79
													S. aureus	512	15.51	14.89
													E. coli	512	14.81	14.39
													S. typhi	512	15.66	14.34
													P. aeruginosa	512	20.01	16.99
													B. cereus	512	20.4	15.6
													L. innocua	32	6.36
													S. aureus	32	5.88
													E. coli	32	6.1
													S. typhi	32	6.48
													P. aeruginosa	32	5.89
													B. cereus	32	6.6
													L. innocua	64	6.99
													S. aureus	64	6.58
													E. coli	64	6.65
													S. typhi	64	7.78
													P. aeruginosa	64	6.47
													B. cereus	64	6.45
													L. innocua	128	9.05
													S. aureus	128	8.66
													E. coli	128	7.97
													S. typhi	128	8.95
													P. aeruginosa	128	8.63
													B. cereus	128	7.97
													L. innocua	256	10.85
													S. aureus	256	10.69
													E. coli	256	9.01
													S. typhi	256	13.79
													P. aeruginosa	256	10.92
													B. cereus	256	9.8
													L. innocua	512	14.79
													S. aureus	512	14.89
													E. coli	512	14.39
													S. typhi	512	14.34
													P. aeruginosa	512	16.99
													B. cereus	512	15.6

## Sheet: 2
Parameters	Days of storage
		Control	coating 0%	coating 0.5%	coating 1.5%	coating 2.5%
Total count (log CFU/g)	1	4.83	4.62	4.5	4.35	4.1
	3	7.12	6.75	6	5.85	5.7
	6	9.25	8.1	7.68	7.4	7.1
	9	10.8	9.2	8.4	8.2	8
		Control	coating 0%	coating 0.5%	coating 1.5%	coating 2.5%
	1	4.83	4.62	4.5	4.35	4.1
	3	7.12	6.75	6	5.85	5.7
	6	9.25	8.1	7.68	7.4	7.1
	9	10.8	9.2	8.4	8.2	8
	1	0.27	0.24	0.16	0.27	0.2
	3	0.34	0.29	0.17	0.3	0.38
	6	0.44	0.38	0.39	0.25	0.36
	9	0.46	0.37	0.47	0.34	0.24

## Sheet: 3
Parameters	Days of storage
		Control	coating 0%	coating 0.5%	coating 1.5%	coating 2.5%
Psychrotrophic (log CFU/g)	1	2.70 ± 0.15	2.55 ± 0.20	2.30 ± 0.19	2.25 ± 0.11	2.20 ± 0.11
	3	3.90 ± 0.32	3.70 ± 0.19	2.80 ± 0.13	2.70 ± 0.15	2.65 ± 0.17
	6	5.70 ± 0.18	5.00 ± 0.23	5.00 ± 0.18	4.80 ± 0.29	4.50 ± 0.19
	9	6.60 ± 0.28	6.20 ± 0.26	5.90 ± 0.31	5.75 ± 0.24	5.50 ± 0.20
		Control	coating 0%	coating 0.5%	coating 1.5%	coating 2.5%
	1	2.7	2.55	2.3	2.25	2.2
	3	3.9	3.7	2.8	2.7	2.65
	6	5.7	5	5	4.8	4.5
	9	6.6	6.2	5.9	5.75	5.5
	1	0.15	0.2	0.19	0.11	0.11
	3	0.32	0.19	0.13	0.15	0.17
	6	0.18	0.23	0.18	0.29	0.19
	9	0.28	0.26	0.31	0.24	0.2
																			9		5.7
																			9		5.3

## Sheet: 4
Parameters	Days of storage
		Control	coating 0%	coating 0.5%	coating 1.5%	coating 2.5%
Coliforms (log CFU/g)	1	2.50 ± 0.14	2.30 ± 0.19	2.30 ± 0.17	2.30 ± 0.11	2.10 ± 0.11
	3	3.30 ± 0.16	3.10 ± 0.12	3.00 ± 0.15	2.50 ± 0.21	2.35 ± 0.20
	6	4.20 ± 0.19	3.70 ± 0.14	3.40 ± 0.24	3.21 ± 0.18	3.11 ± 0.27
	9	4.80 ± 0.25	4.20 ± 0.23	3.90 ± 0.21	3.60 ± 0.24	3.55 ± 0.25
		Control	coating 0%	coating 0.5%	coating 1.5%	coating 2.5%
	1	2.5	2.3	2.3	2.3	2.1
	3	3.3	3.1	3	2.5	2.35
	6	4.2	3.7	3.4	3.21	3.11
	9	4.8	4.2	3.9	3.6	3.55
	1	0.14	0.19	0.17	0.11	0.11
	3	0.16	0.12	0.15	0.21	0.2
	6	0.19	0.14	0.24	0.18	0.27
	9	0.25	0.23	0.21	0.24	0.25

## Sheet: 5
Parameters	Days of storage
		Control	coating 0%	coating 0.5%	coating 1.5%	coating 2.5%
Fungi (log CFU/g)	1	2.50 ± 0.19	2.35 ± 0.20	2.20 ± 0.11	2.15 ± 0.10	2.00 ± 0.10
	3	3.10 ± 0.25	2.60 ± 0.27	2.42 ± 0.21	2.30 ± 0.15	2.10 ± 0.15
	6	4.80 ± 0.20	3.70 ± 0.17	3.40 ± 0.18	2.30 ± 0.17	2.25 ± 0.20
	9	5.30 ± 0.32	4.30 ± 0.23	3.80 ± 0.19	3.40 ± 0.20	3.20 ± 0.17
		Control	coating 0%	coating 0.5%	coating 1.5%	coating 2.5%
	1	2.5	2.35	2.2	2.15	2
	3	3.1	2.6	2.42	2.3	2.1
	6	4.8	3.7	3.4	2.3	2.25
	9	5.3	4.3	3.8	3.4	3.2
	1	0.19	0.2	0.11	0.1	0.1
	3	0.25	0.27	0.21	0.15	0.15
	6	0.2	0.17	0.18	0.17	0.2
	9	0.32	0.23	0.19	0.2	0.17

## Sheet: 6
Parameters	Days of storage
		Control	coating 0%	coating 0.5%	coating 1.5%	coating 2.5%
Moisture	1
	3
	6
	9
		Control	coating 0%	coating 0.5%	coating 1.5%	coating 2.5%
	1	73.37	73.7	73.9	74.1	74.5
	3	70.19	72.5	72.88	73.8	74
	6	68.6	71.42	71.89	72.5	73.1
	9	67.5	70.4	70.9	71.8	72.5
	1	0.66	0.32	0.34	0.27	0.2
	3	0.45	0.34	0.3	0.29	0.28
	6	0.6	0.28	0.2	0.2	0.16
	9	0.5	0.32	0.24	0.32	0.32
												72.18

## Sheet: 7
Parameters	Days of storage
		Control	coating 0%	coating 0.5%	coating 1.5%	coating 2.5%
pH	1
	3
	6
	9
		Control	coating 0%	coating 0.5%	coating 1.5%	coating 2.5%
	1	5.88	5.87	5.8	5.75	5.73
	3	5.95	5.9	5.82	5.82	5.8
	6	6.15	6	5.89	5.87	5.85
	9	6.2	6.1	5.92	5.9	5.9
	1	0.05	0.04	0.05	0.06	0.08
	3	0.1	0.07	0.09	0.07	0.06
	6	0.11	0.08	0.07	0.09	0.1
	9	0.08	0.05	0.08	0.1	0.08

## Sheet: 8
Parameters	Days of storage
		Control	coating 0%	coating 0.5%	coating 1.5%	coating 2.5%
hardness	1
	3
	6
	9
		Control	coating 0%	coating 0.5%	coating 1.5%	coating 2.5%
	1	57.9	58.5	59.1	59.3	59.6
	3	55.5	57.6	58	58.8	58.9
	6	53.49	56.1	57.3	57.6	57.9
	9	51.7	53.5	55.35	56.8	57
	1	0.74	0.66	0.49	0.43	0.4
	3	0.49	0.48	0.67	0.38	0.24
	6	0.52	0.48	0.43	0.47	0.37
	9	0.47	0.38	0.38	0.54	0.42

[truncated: 4 more sheets: 12, 12 (2), 12 (3), 12 (4)]
